# Supplementary material for: A high-throughput pipeline for detecting locus-specific polymorphism in hexaploid wheat (Triticum aestivum L.)
Source: Plant Methods. 2015 Aug 4;11:39. doi: 10.1186/s13007-015-0082-6 (PMC4524443; doi:10.1186/s13007-015-0082-6)
Supplement: Additional file 1: Table S1. — Details of primers tested. [file 13007_2015_82_MOESM1_ESM.xlsx]

## Sheet: Table S1
Table S1 Details of primers for validating their chromosome locations
Orthologous gene	Forward primer (5'-3')	Reverse primer (5'-3')	Expected size (bp)	Chromosome selected for designing	SNPs and indel based design of F and R primers	Annealing temperature (°C)	Specific (Y) or not (N) in Chinese Spring	Validation in DH population	Validation in RIL population
AEGTA07578	TTGCCTCCTTGGCAATAGCG	CTACGATAATGAAAAGGAGC	780	6D	F: 2 SNPs/3; R: 2 SNPs/3	55	Y	-	-
AEGTA08872	CTACAACTATGACCGTATCCG	CCAACTCCAGTGCCTTCCTTGCA	440	3B	F: only 3B sequence is available; R: 3 SNPs, 1 indel/3	64	Y	not polymorphic	not polymorphic
AEGTA13263	TGGAGCGCCACTGCGTGCGC	AGTAGGCAAACATGGGGTGC	507	1A	F: 4 SNPs/3; R: 3 SNPs/3	*	*	-	-
AEGTA18760	TCCAACTCGTCGAATCTCGTC	AACCCATCGGGTGACTTCAT	845	3B	F: 10 SNPs/15; R: 10 SNPs/15	68	Y	not polymorphic	Correct
AEGTA20888	GGAAACCAAGTTCATCCATC	AACATTATACGCTGCTAGCA	950	2B	F: 3 SNPs/3; R: 3 SNPs/3	55	N	-	-
AEGTA25524	ACCGTGCTCACCCAGCTCTT	AAGAACTCGTTCTTGAAGGC	350	5B	F: not specific/3; R: 3 SNPs/3	67	N	-	-
Bradi1g07500.1	GATCCGGGCCATGTGGAGAA	CTACTGGCCGAAACAATCAA	250	3B	F: 4 SNPs/3; R: 3 SNPs/3	66	Y	Correct	-
Bradi1g28190.1	AGCTGCAGAATTTGCACGTG	ATGTTACATCAATGCTCTTC	545	2B	F: 2 SNPs/3; R: 2 SNPs/2	58	Y	-	-
Bradi1g52600.1	ATCCGCTCGCTCCCCGAGAA	AGCTATCAACTTGTTTGCGA	860	2B	F: only 2B sequence is available; R: 3 SNPs/3	62.8	Y	not polymorphic	-
Bradi1g52680.1	AGGGCCACACGCCTGCTGCC	CAAACCGAAAGCATGTTCAG	1100	2B	F: 3 SNPs/3; R: 2 SNPs/3	58	Y	-	-
Bradi1g54730.1	TCTTACCACCACCACCTCCA	GGCAGATATAATATAACAGT	600	2B	F: 1 indel/3; R: 1 indel/3;	58	y	Correct	-
Bradi1g55160.1	TGGGGACCAATATCATCTAA	AACGATGTACTTGACTACTT	1200	2B	F: not specific/3; R: 1 indel/3	58	Y	not polymorphic	-
Bradi1g55847.1	ACCAAGGACGCCAGCAAGGT	TCATGCTCCCTGGCCAACCG	685	2B	F: not specific/2; R: 3 SNPs/8	67.6	Y	Correct	-
Bradi1g55857.1	AGCTGCTTTTGGTGTGGGAT	CTTGCTGGCAGTTCTCTTCG	769	2B	F: 2 SNPs/4; R: 1 SNP/3	62.8	Y	-	-
Bradi1g55870.1	ACCGGACAAGAGGAAGGGTT	TCATGCTCCCTGGCCAACCG	670	2B	F: only 2B sequence is available; R: 2 SNPs/4	67.6	Y	-	-
Bradi1g55877.1	TTATTGATATTGTCACCGGT	CTCAAAATTAACTCAGCAGA	660	2B	F: 2 SNPs/4; R: 4SNPs/3	58	Y	-	-
Bradi1g56280.1	GAATATTCACATATTGGTCC	GCAGCTTTTCCTCTGTGAGG	930	2B	F: only 2B sequence is available; R: 2 SNPsl/3	55	Y	-	-
Bradi2g10410.1	GATCCAGCAAACCCTGAGCG	TCTCGTAGGCGATGCCGGCA	866	3B	F: 2 SNPs/3; R: 3 SNPsl/3	54	N	-	-
Bradi2g14320.1	TCGGGTTCTTTAAGCATGGC	TAAATGAATATGAAATGTCT	700	2D	F: 2 SNPs/3; R: 3 SNPsl/3	51	Y	-	-
Bradi2g31626.1	ATCTTGTTTTGTTTCGTAAC	ACAATGTATACCACCAATCA	730	1D	F: 2 SNPs, 1 indel/3; R: 1 indel/3	55.2	Y	-	-
Bradi2g40560.1	TTCTGCGGCCACTACCGCGT	CTGGTTGCCGTAGACTGCCA	590	3B	F: 5 SNPs/3; R: only 3B sequence is available	62	Y	not polymorphic	No products
Bradi3g09870.1	TGGTCCATGATTGGGGAAGG	TGCTTGCCAGATCACAGTCC	720	6D	F: 4 SNPs/3; R: 2 SNPs/3	68	Y	-	-
Bradi3g27400.1	TAGCATAGGATATTATGTTG	CTATGTACAAAAGATGATAC	800	1A	F: 3 SNPs/3; R: 4 SNPs/3	50	Y	-	-
Bradi3g34910.2	GTGCATTTATGATGTTTTCA	ATAGGAACAGGGTTAATCGT	560	7D	F: 4 SNPs/3; R:3 SNPs/3	58	Y	-	-
Bradi3g43530.1	TAGGATTAATTCCAACATTG	GCCTCTTTAGTTGGAGACGG	1160	6D	F: 1 SNP/3; R: 1 SNP/3	55	Y	-	-
Bradi3g45920.1	ACTTAAGTTTGAATAATGCC	TGGTATGTAATGAAGATCTC	690	6D	F: 1 SNP/3; R: 2 SNPs/3	55	Y	-	-
Bradi4g39137.1	CTTGCATGGTTGAACCTACC	TGGTGACCACAGAAAAAAAT	880	5B	F: 1 SNP/3; R: 2 SNPs, 1 indel /3	62.8	y	-	-
Bradi4g39600.1	ATGTTCAAATTGCATTATGC	TTACGACCCATCTCTATTGA	705	5B	F: only 5B sequence is available; R: F: only 5B sequence is available	58	y	not polymorphic	-
Contig62368	TGTGGAAGGACTGTTTGTCG	GGTTGGGTCGGCGCATCGGA	687	5A	F: 1 SNP, 2 indels/3; R: 3 SNPs, 1 indel/3	67.6	y	not polymorphic	-
TRIUR3_08186	ATCAAGCTGACGCTGGAGGTG	ATGGCGAGACGTTCTTGCGC	760	3B	F: 4 SNPs/8; R: 3 SNPs/4	69	N	-	-
TRIUR3_13361	AGAAATTCAGTTGCACGAGA	TTCAGTAGTAGCATCAATCC	712	5A	F: 3 SNPs/6; R: 3 SNPs/3	62.8	y	-	-
TRIUR3_13363	TAACCTATGCTGACTTGCG	CCTCAGTTGGTCCTTTCCTC	620	5A	F: 1 SNP, 2 indels/3; R: 3 SNPs/3	62.8	y	not polymorphic	-
TRIUR3_24845	GATTGCACGAGCTCGAGGCA	TGCAGAAGCAGCTGGCGGGC	580	3B	F: 3 SNPs/3; R: 3 SNPs/3	70	Y	-	-
TRIUR3_28537	GACAGCGATCATGTAGAGGT	TACAAACACTTGACAAGATC	490	2B	F: 3 SNPs/5; R: 2 SNPs/4	62	Y	-	-
TRIUR3_31410	ACCTCACATCACCGAGCTTA	CGCTTTGTGACCAACAACAT	725	1B	F: 2 SNPs/2; R: 4 SNPs/8	67	Y	-	-
TRIUR3_35286	GCATCCGCTACCTTTGAGTC	CTAGCTCGTAACGAGCATAC	830	2D	F: 1 SNP/3; R: 3 SNPs/3	*	*	-	-
* indicates that products could not be obtained. - indicates that primers were not tested.
